# Supplementary material for: Functional and structural insights into the multi-step activation and catalytic mechanism of bacterial ExoY nucleotidyl cyclase toxins bound to actin-profilin
Source: PLoS Pathog. 2023 Sep 25;19(9):e1011654. doi: 10.1371/journal.ppat.1011654 (PMC10553838; doi:10.1371/journal.ppat.1011654)
Supplement: S1 Data — (XLSX) [file ppat.1011654.s019.xlsx]

## Sheet: Fig 1A
Time (s)	Fluorescence (A. U.)								M
	0 µM Pa-ExoYK81M	0.25 µM Pa-ExoYK81M	0.75 µM Pa-ExoYK81M	1.5 µM Pa-ExoYK81M	3.3 µM Pa-ExoYK81M
0	0.1309	0.1423	0.18598	0.14366	0.1347
20	2.8798	3.0399	3.3499	3.1403	4
40	2.7847	3.0306	3.3612	3.1617	4.08
60	2.8784	3.1006	3.5713	3.516	4.3402
80	2.9566	3.2599	3.962	4.0425	5.1375
100	3.1986	3.5873	4.5364	4.8543	6.3142
120	3.4307	3.9316	5.1998	5.8995	7.728
140	3.6819	4.4421	6.0028	7.2649	9.4192
160	4.076	4.9477	6.933	8.6584	11.444
180	4.4894	5.6359	8.005	10.257	13.601
200	4.8979	6.3025	9.1794	11.903	15.676
220	5.3424	7.0588	10.373	13.679	17.873
240	5.8259	7.8527	11.59	15.509	20.162
260	6.4756	8.5799	12.885	17.164	22.3
280	7.0016	9.4164	14.141	18.913	24.429
300	7.5401	10.282	15.437	20.667	26.457
320	8.194	11.101	16.743	22.472	28.717
340	8.8315	12.006	17.996	24.105	30.62
360	9.4369	12.863	19.222	25.781	32.398
380	10.035	13.706	20.481	27.5	33.95
400	10.661	14.618	21.647	29.141	35.764
420	11.407	15.517	22.763	30.695	37.444
440	12.099	16.348	23.903	31.978	38.979
460	12.722	17.101	24.987	33.373	40.212
480	13.422	17.91	25.925	34.612	41.585
500	14.105	18.683	27.059	35.768	42.935
520	14.738	19.444	27.91	36.807	43.957
540	15.42	20.366	28.864	37.961	45.218
560	16.095	21.004	29.806	38.968	46.165
580	16.869	21.682	30.748	39.843	47.265
600	17.46	22.752	31.296	40.842	48.272
620	18.138	23.518	32.274	41.721	49.132
640	19.071	24.23	32.996	42.461	49.986
660	19.683	24.762	33.748	43.333	50.677
680	20.327	25.572	34.377	44.055	51.411
700	21.011	26.138	35.074	44.708	52.167
720	21.61	26.705	35.719	45.389	52.732
740	22.212	27.29	36.445	46.071	53.323
760	22.668	27.959	37.181	46.663	54.108
780	23.42	28.648	38.082	47.26	54.372
800	23.997	29.078	38.593	47.9	54.914
820	24.496	29.808	39.14	48.465	55.298
840	25.086	30.261	39.778	48.89	55.73
860	25.655	30.714	40.361	49.305	56.377
880	26.338	31.229	40.753	49.813	56.433
900	26.838	31.907	41.409	50.138	56.944
920	27.358	32.341	41.811	50.801	57.268
940	27.829	32.846	42.336	51.056	57.514
960	28.28	33.286	42.707	51.501	57.893
980	28.813	33.861	43.023	51.917	58.24
1000	29.222	34.142	43.482	52.138	58.592
1020	29.767	34.688	43.862	52.619	58.862
1040	30.14	35.099	44.427	52.982	59.114
1060	30.643	35.645	44.745	53.315	59.132
1080	31.168	35.673	45.188	53.702	59.56
1100	31.551	36.221	45.354	53.966	59.617
1120	31.968	36.673	45.674	54.276	59.861
1140	32.324	37.146	46.173	54.577	60.133
1160	32.75	37.437	46.354	54.825	60.124
1180	33.24	37.833	46.76	55.186	60.388
1200	33.58	38.146	47.107	55.243	60.592
1220	33.999	38.635	47.463	55.245	60.701
1240	34.374	38.976	47.876	55.758	60.242
1260	34.706	39.069	48.109	55.76	60.528
1280	35.179	39.56	48.332	56.024	60.692
1300	35.474	39.905	48.785	55.791	61.101
1320	36.032	40.195	48.979	55.984	60.797
1340	36.168	40.329	49.163	56.337	60.749
1360	36.554	40.899	49.542	56.349	60.854
1380	36.962	41.015	49.671	56.621	60.891
1400	37.058	41.391	49.959	56.676	61.315
1420	37.582	41.637	50.204	57.014	61.185
1440	37.798	41.917	50.454	57.148	61.185
1460	38.163	42.294	50.454	57.536	61.444
1480	38.377	42.6	50.742	57.5	61.446
1500	38.652	42.694	50.893	57.502	61.355
1520	39.036	42.954	51.237	57.855	61.368
1540	39.411	42.853	51.312	57.855	61.43
1560	39.694	43.105	51.584	57.998	61.469
1580	39.581	43.4	51.655	58.001	61.479
1600	39.766	43.499	52.048	58.293	61.484
1620	40.081	43.795	52.273	58.255	61.499
1640	40.384	43.874	52.252	58.459	61.564
1660	40.534	44.362	52.445	58.532	61.582
1680	40.831	44.525	52.645	58.558	61.61
1700	41.133	44.756	52.685	58.56	61.817
1720	41.476	45.095	53.054	58.838	61.788
1740	41.533	45.094	53.114	58.84	61.661
1760	41.759	45.311	53.472	58.979	61.597
1780	42.031	45.644	53.453	58.974	61.645
1800	42.303	45.658	53.547	59.088	61.702
1820	42.523	45.951	53.798	59.124	61.61
1840	42.639	46.081	53.888	59.173	61.509
1860	42.895	46.146	53.945	59.375	61.665
1880	43.164	46.553	54.013	59.382	61.657
1900	43.432	46.562	54.392	59.427	61.549
1920	43.533	46.74	54.334	59.427	61.44
1940	43.681	46.971	54.569	59.666	61.548
1960	43.866	47.156	54.655	59.718	61.612
1980	44.112	47.107	54.66	59.665	61.61
2000	44.405	47.511	54.95	59.884	61.616
2020	44.53	47.727	54.924	59.874	61.561
2040	44.664	47.738	55.019	60.021	61.501
2060	45.04	47.755	55.321	59.919	61.537
2080	44.927	47.985	55.38	59.836	61.925
2100	45.169	48.271	55.358	60.018	61.875
2120	45.37	48.482	55.484	60.018	61.796
2140	45.633	48.65	55.723	60.329	61.669
2160	45.674	48.674	55.8	60.68	61.674
2180	45.743	48.809	55.982	60.572	61.697
2200	45.942	48.837	56.086	60.582	61.653
2220	46.162	48.98	56.118	60.582	61.635
2240	46.3	49.155	56.072	60.727	61.714
2260	46.344	49.368	56.216	60.737	61.636
2280	46.652	49.368	56.179	60.603	61.639
2300	46.71	49.493	56.168	60.836	61.582
2320	46.983	49.573	56.35	60.868	61.619
2340	46.998	49.69	56.502	60.877	61.564
2360	47.17	49.845	56.481	60.9	61.532
2380	47.456	50.44	56.536	60.947	61.562
2400	47.251	50.442	56.748	60.935	61.567
2420	47.979	50.614	56.79	60.895	61.571
2440	48.114	50.687	56.795	60.845	61.519
2460	48.148	50.819	56.855	60.918	61.581
2480	48.346	50.933	56.913	60.889	61.509
2500	48.514	50.969	56.953	60.933	61.547
2520	48.545	51.159	57.063	60.987	61.555
2540	48.681	51.192	57.283	60.84	61.57
2560	48.828	51.348	57.275	60.928	61.622
2580	48.987	51.523	57.313	61.026	61.442
2600	49.2	51.499	57.33	61.032	61.398
2620	49.155	51.523	57.565	61.035	61.309
2640	49.23	51.698	57.468	61.166	61.248
2660	49.419	51.914	57.469	61	61.432
2680	49.482	51.855	57.553	61.001	61.425
2700	49.646	51.939	57.595	61.031	61.196
2720	49.725	51.985	57.544	61.023	61.207
2740	49.73	51.989	57.601	61.023	61.392
2760	49.911	52.28	57.728	60.993	61.234
2780	49.914	52.276	57.733	60.996	61.162
2800	50.161	52.392	57.618	61.087	61.383
2820	50.212	52.371	57.75	61.031	61.163
2840	50.184	52.537	57.761	60.982	61.165
2860	50.414	52.736	57.801	60.958	61.083
2880	50.461	52.803	57.818	61.066	61.016
2900	50.506	52.806	58.005	61.032	61.097
2920	50.507	52.731	58.068	61.004	61.163
2940	50.783	52.964	58.071	60.763	61.163
2960	50.896	53.147	58.06	61.071	60.934
2980	50.931	52.981	58.173	61.011	61.175
3000	50.937	53.332	58.198	60.918	60.935
3020	51.029	53.22	58.309	60.918	61.028
3040	51.103	53.22	58.345	60.935	61.151
3060	51.21	53.473	58.168	60.953	60.981
3080	51.304	53.482	58.342	60.948	61.065
3100	51.384	53.327	58.342	61.101	60.876
3120	51.418	53.636	58.351	60.864	61.002
3140	51.421	53.584	58.356	61.019	60.81
3160	51.597	53.587	58.411	60.834	60.877
3180	51.768	53.645	58.458	60.751	60.849
3200	51.786	53.694	58.415	60.66	60.678
3220	51.813	53.798	58.403	60.829	60.733
3240	51.981	53.799	58.36	60.83	60.763
3260	51.794	53.914	58.51	60.768	60.685
3280	51.978	53.833	58.404	60.737	60.714
3300	51.991	53.959	58.596	60.741	60.859
3320	52.181	54.189	58.47	60.745	60.718
3340	52.188	54.032	58.611	60.636	60.486
3360	52.269	54.276	58.611	60.652	60.449
3380	52.405	54.223	58.774	60.71	60.508
3400	52.424	54.32	58.758	60.507	60.511
3420	52.587	54.227	58.68	60.485	60.598
3440	52.588	54.297	58.625	60.612	60.55
3460	52.589	54.464	58.684	60.61	60.427
3480	52.757	54.385	58.769	60.704	60.446
3500	52.86	54.453	58.675	60.582	60.657
3520	52.681	54.575	58.766	60.592	60.634
3540	52.795	54.586	58.843	60.594	60.39
3560	52.801	54.553	58.604	60.613	60.384
3580	53.033	54.883	58.695	60.632	60.468
3600	52.908	54.583	58.695	60.584	60.328
3620	53.222	54.71	58.85	60.404	60.281
3640	53.136	54.593	58.806	60.433	60.177
3660	53.099	54.89	58.824	60.479	60.101
3680	53.171	54.76	58.937	60.227	60.238
3700	53.27	54.989	58.933	60.344	60.264
3720	53.174	54.895	58.841	60.147	60.126
3740	53.243	55.225	58.861	60.322	60.173
3760	53.303	54.844	58.822	60.358	60.176
3780	53.385	55.206	58.826	60.358	60.122
3800	53.434	55.156	58.702	60.253	60.134
3820	53.585	55.17	58.767	60.25	60.203
3840	53.488	55.19	58.768	60.259	60.124
3860	53.594	55.237	58.804	60.249	60.166
3880	53.665	55.17	58.899	60.232	60.12
3900	53.757	55.052	58.893	60.145	60.009
3920	53.752	55.07	58.854	60.235	60.127
3940	53.571	55.14	58.807	60.078	59.961
3960	53.796	55.227	58.799	60.079	59.96
3980	53.797	55.359	58.837	60.014	59.96
4000	53.803	55.368	58.653	60.076	59.861
4020	53.841	55.457	58.878	60.043	59.818
4040	53.91	55.257	58.6	59.956	59.762
4060	54.021	55.335	58.706	60.042	59.783
4080	53.907	55.551	58.715	60.044	59.701
4100	54.009	55.551	58.716	59.875	59.701
4120	54.196	55.423	58.884	59.707	59.706
4140	54.088	55.522	58.656	59.732	59.646
4160	54.237	55.749	58.692	59.734	59.65
4180	54.248	55.633	58.745	59.754	59.67
4200	54.278	55.635	58.607	59.668	59.739
4220	54.191	55.688	58.762	59.685	59.732
4240	54.23	55.778	58.762	59.915	59.734
4260	54.364	55.808	58.792	59.661	59.62
4280	54.365	55.596	58.661	59.662	59.516
4300	54.419	55.656	58.641	59.464	59.704
4320	54.405	55.657	58.627	59.584	59.644
4340	54.379	55.781	58.71	59.633	59.553
4360	54.455	55.57	58.616	59.555	59.596
4380	54.455	55.683	58.619	59.63	59.382
4400	54.484	55.749	58.673	59.623	59.389
4420	54.484	55.775	58.618	59.492	59.342
4440	54.527	55.779	58.568	59.385	59.342
4460	54.527	55.79	58.506	59.406	59.342
4480	54.507	55.866	58.643	59.389	59.325
4500	54.554	55.868	58.714	59.399	59.348
4520	54.638	55.823	58.504	59.346	59.166
4540	54.652	55.856	58.571	59.358	59.182
4560	54.722	55.743	58.416	59.288	59.322
4580	54.77	55.893	58.536	59.195	59.173
4600	54.756	55.978	58.55	59.256	59.165
4620	54.751	55.962	58.55	59.258	59.067
4640	54.757	55.944	58.518	59.207	59.07
4660	54.686	55.992	58.36	59.114	59.134
4680	54.829	56.064	58.377	58.995	59.202
4700	54.834	56.038	58.403	59.171	59.117
4720	54.902	56.038	58.397	59.065	59.209
4740	54.937	56.008	58.415	59.249	59.085
4760	54.993	55.933	58.434	59.137	59.117
4780	54.693	55.914	58.466	59.083	58.925
4800	54.894	55.98	58.34	59	58.95
4820	54.939	56.055	58.303	59.012	59.156
4840	54.825	56.056	58.34	59.027	58.802
4860	54.932	56.06	58.344	58.905	59.108
4880	55.024	55.99	58.324	58.869	58.885
4900	54.972	55.968	58.132	58.783	58.755
4920	54.935	56.007	58.339	58.797	58.88
4940	55.033	56.038	58.326	58.813	58.89
4960	54.937	56.188	58.343	58.746	58.821
4980	55.139	56.1	58.429	58.727	58.876
5000	55.046	56.081	58.327	58.653	58.907
5020	54.959	56.15	58.241	58.682	58.773
5040	54.996	56.166	58.142	58.712	58.814
5060	54.996	56.168	58.235	58.724	58.654
5080	55.162	56.103	58.135	58.685	58.589
5100	55.163	56.293	58.034	58.745	58.699
5120	55.154	55.995	58.151	58.747	58.57
5140	55.176	56.132	57.967	58.669	58.767
5160	55.089	56.121	58.13	58.622	58.625
5180	54.994	56.071	57.898	58.484	58.628
5200	55.135	56.074	57.966	58.643	58.626
5220	55.074	56.058	57.843	58.455	58.402
5240	55.06	56.058	57.898	58.471	58.409
5260	55.1	56.1	57.952	58.395	58.41
5280	55.09	56.397	57.998	58.398	58.353
5300	55.21	56.301	57.883	58.209	58.301
5320	55.278	56.274	57.79	58.282	58.337
5340	55.264	56.227	57.751	58.15	58.312
5360	55.25	56.232	57.752	58.208	58.093
5380	55.306	56.193	57.752	58.172	58.302
5400	55.296	56.193	57.679	58.02	58.253
5420	55.294	56.219	57.742	58.106	58.163
5440	55.306	56.166	57.741	58.118	58.166
5460	55.326	56.186	57.736	57.974	58.064
5480	55.301	56.064	57.734	57.919	58.102
5500	55.309	56.149	57.849	57.975	58.128
5520	55.347	56.052	57.561	58.143	58.104
5540	55.217	56.081	57.356	57.702	58.109
5560	55.225	56.133	57.544	57.889	58.11
5580	55.283	56.165	57.464	57.889	58.06
5600	55.214	56.082	57.366	57.853	57.961
5620	55.214	56.146	57.392	57.718	57.907
5640	55.215	55.994	57.287	57.748	57.898
5660	55.199	56.029	57.368	57.615	57.835
5680	55.139	56.039	57.348	57.632	57.797
5700	55.271	55.971	57.349	57.647	57.847
5720	55.299	56.155	57.386	57.554	57.805
5740	55.271	56.121	57.396	57.554	57.746
5760	55.181	56.121	57.438	57.557	57.632
5780	55.123	56.041	57.288	57.65	57.659
5800	55.279	55.927	57.292	57.508	57.659
5820	55.209	56.005	57.296	57.524	57.668
5840	55.223	55.992	57.272	57.474	57.609
5860	55.199	56.088	57.33	57.474	57.623
5880	55.281	55.865	57.211	57.416	57.523
5900	55.173	55.874	57.116	57.293	57.615
5920	55.173	55.895	57.074	57.187	57.595
5940	55.3	55.91	57.183	57.189	57.43
5960	55.186	55.831	57.09	57.271	57.523
5980	55.251	55.872	57.091	57.132	57.455
6000	55.165	55.907	57.156	57.256	57.34
6020	55.137	55.907	56.916	57.103	57.159
6040	55.308	55.844	56.917	57.156	57.271
6060	55.309	55.838	56.775	57.157	57.472
6080	55.138	55.845	56.974	57.097	57.369
6100	55.3	55.848	56.796	57.025	57.331
6120	55.186	55.848	56.8	57.174	57.31
6140	55.19	55.921	56.964	56.955	57.271
6160	55.135	55.723	56.82	56.963	57.186
6180	55.136	55.923	56.623	56.9	57.445
6200	55.138	55.856	56.653	56.868	57.254
6220	55.152	55.858	56.481	56.799	57.167
6240	55.05	55.757	56.737	57.133	57.203
6260	55.053	55.758	56.74	56.936	57.224
6280	55.056	55.762	56.654	56.868	57.179
6300	55.026	55.54	56.571	56.832	57.179

## Sheet: Fig 1B
Time (s)	Fluorescence (A. U.)
	0 µM Vn-ExoYDM	0.25 µM Vn-ExoYDM	1.5 µM Vn-ExoYDM	3.3 µM Vn-ExoYDM	5 µM Vn-ExoYDM
0	0.12515	0.14187	0.12931	0.13999	0.17251
20	2.9298	3.1235	3.071	3.3033	3.6777
40	2.9472	3.0347	3.4298	3.3398	3.6747
60	2.9819	3.0349	3.4339	3.2762	3.8482
80	3.0909	3.0731	3.4838	3.2882	3.7985
100	3.1537	3.1166	3.5469	3.3408	3.7876
120	3.2348	3.1645	3.6262	3.3648	3.7649
140	3.3747	3.3279	3.7062	3.4531	3.7932
160	3.5135	3.4323	3.8079	3.5077	3.8435
180	3.6655	3.6169	3.9153	3.5713	3.8497
200	3.8935	3.7614	4.0488	3.6192	3.9473
220	4.1686	3.9834	4.1409	4.0676	4.0054
240	4.2656	4.1687	4.2477	4.0896	4.0305
260	4.4792	4.3005	4.4591	4.2429	4.1515
280	4.7695	4.5676	4.6107	4.2833	4.1515
300	5.036	4.8394	5.1305	4.5169	4.2493
320	5.3157	5.1287	5.2821	4.5576	4.3
340	5.5764	5.3215	5.5104	4.6867	4.4239
360	5.85	5.558	5.706	4.759	4.467
380	6.1891	5.9182	5.94	4.9357	4.6223
400	6.5357	6.3	6.025	5.0772	4.681
420	6.8411	6.4544	6.3788	5.1627	4.7296
440	7.2262	6.9006	6.5333	5.3957	4.8152
460	7.587	7.1059	6.7698	5.5613	4.985
480	7.9	7.4919	6.729	5.7206	5.0974
500	8.2009	7.8274	6.7601	5.9023	5.1629
520	8.6193	8.5453	7.1027	6.0068	5.2988
540	8.9379	8.8194	7.3766	6.1973	5.3629
560	9.7147	9.2006	7.5201	6.3772	5.5002
580	10.062	9.6026	7.7754	6.5215	5.5828
600	10.353	9.9242	8.0703	6.7181	5.7166
620	10.815	10.31	8.4107	6.8	5.7599
640	11.235	10.689	8.6864	7.182	5.9121
660	11.673	11.086	9.0525	7.2516	6.032
680	11.993	11.433	9.2787	7.4343	6.1283
700	12.405	11.571	9.633	7.6255	6.3072
720	12.731	11.863	9.9657	7.7911	6.4049
740	13.146	12.319	10.234	8.0659	6.5375
760	13.263	12.79	10.601	8.2181	6.6
780	13.733	13.063	10.907	8.4788	6.7219
800	14.192	13.527	11.202	8.5634	6.8292
820	14.581	13.919	11.503	8.8633	6.8298
840	14.961	14.288	11.808	9.0377	7.116
860	15.358	14.617	12.005	9.2225	7.188
880	15.737	15.089	12.446	9.4425	7.2935
900	16.074	15.417	12.718	9.5464	7.3799
920	16.574	15.799	12.986	9.8454	7.4932
940	16.86	16.163	13.278	9.9967	7.6118
960	17.247	16.582	13.445	10.282	7.8249
980	17.675	16.989	13.747	10.522	7.9806
1000	18.104	17.327	14.023	10.64	7.9995
1020	18.428	17.733	14.366	10.87	8.2299
1040	18.824	18.097	14.715	11.044	8.304
1060	19.193	18.322	15.031	11.185	8.4666
1080	19.632	18.798	15.245	11.396	8.5638
1100	19.985	19.144	15.611	11.639	8.6395
1120	20.365	19.53	15.814	11.824	8.8386
1140	20.63	19.899	16.105	12.117	8.9581
1160	21.036	20.246	16.277	12.282	9.2345
1180	21.301	20.56	16.648	12.536	9.2581
1200	21.844	20.91	17.03	12.689	9.4419
1220	22.185	21.16	17.302	12.842	9.567
1240	22.42	21.569	17.484	13.229	9.7217
1260	22.762	21.808	17.811	13.262	9.9006
1280	23.163	22.324	18.126	13.538	10.093
1300	23.476	22.622	18.29	13.713	10.094
1320	23.767	22.908	18.532	14.043	10.273
1340	24.119	23.174	18.913	14.082	10.503
1360	24.577	23.574	19.135	14.426	10.569
1380	24.77	23.908	19.543	14.613	10.709
1400	25.097	24.236	19.685	14.779	10.836
1420	25.297	24.482	19.889	15.006	11.09
1440	25.708	24.778	20.185	15.154	11.116
1460	25.998	25.096	20.419	15.357	11.351
1480	26.392	25.446	20.774	15.562	11.4
1500	26.703	25.692	20.989	15.846	11.659
1520	26.919	25.98	21.167	15.937	11.758
1540	27.123	26.274	21.569	16.247	12.001
1560	27.374	26.553	21.762	16.546	12.047
1580	27.668	26.933	22.095	16.69	12.154
1600	28.048	27.041	22.288	16.852	12.285
1620	28.336	27.462	22.448	17.056	12.411
1640	28.605	27.503	23.149	17.257	12.672
1660	28.777	27.901	23.457	17.379	12.677
1680	29.043	28.079	23.599	17.587	12.973
1700	29.225	28.284	23.874	17.792	12.99
1720	29.59	28.569	24.172	18.049	13.279
1740	29.792	28.944	24.465	18.213	13.297
1760	30.115	29.033	24.798	18.441	13.472
1780	30.189	29.445	24.828	18.555	13.603
1800	30.676	29.606	25.037	18.826	13.747
1820	30.753	29.808	25.333	18.958	13.802
1840	30.886	29.978	25.594	19.225	14.144
1860	31.31	30.623	25.757	19.444	14.129
1880	31.429	30.882	26.029	19.584	14.309
1900	32.152	31.147	26.305	19.759	14.407
1920	32.312	31.278	26.475	19.996	14.561
1940	32.601	31.622	26.696	20.082	14.887
1960	32.688	31.797	26.915	20.33	14.905
1980	33.103	32.089	27.111	20.421	15.025
2000	33.256	32.27	27.386	20.713	15.209
2020	33.405	32.453	27.531	20.825	15.42
2040	33.448	32.879	27.781	21.082	15.475
2060	33.915	32.908	27.961	21.133	15.526
2080	34.024	33.15	28.3	21.282	15.682
2100	34.328	33.433	28.457	21.614	15.815
2120	34.492	33.482	28.697	21.812	16.08
2140	34.768	33.795	28.756	21.976	16.123
2160	34.878	33.87	28.953	22.126	16.23
2180	35.098	34.173	29.15	22.314	16.463
2200	35.201	34.381	29.356	22.452	16.467
2220	35.491	34.502	29.56	22.662	16.715
2240	35.565	34.641	29.788	22.762	16.791
2260	35.925	34.787	30.008	23.054	16.937
2280	35.944	35.125	30.132	23.111	16.986
2300	36.309	35.215	30.383	23.365	17.204
2320	36.32	35.354	30.425	23.454	17.295
2340	36.694	35.677	30.671	23.562	17.583
2360	36.685	35.72	30.964	23.783	17.592
2380	36.937	36.046	31.006	24.004	17.685
2400	37.191	36.081	31.112	24.198	17.939
2420	37.285	36.296	31.377	24.243	18.029
2440	37.33	36.395	31.481	24.473	18.046
2460	37.537	36.667	31.721	24.59	18.274
2480	37.669	36.753	31.841	24.874	18.285
2500	37.694	36.955	31.958	24.985	18.592
2520	38.032	37.164	31.92	25.069	18.616
2540	38.201	37.396	32.281	25.283	18.684
2560	38.202	37.438	32.558	25.325	18.925
2580	38.374	37.607	32.627	25.48	19.075
2600	38.713	37.633	32.75	25.751	19.152
2620	38.775	37.964	33.092	25.868	19.229
2640	38.888	38.044	33.115	26.044	19.377
2660	38.963	38.055	33.356	26.067	19.493
2680	39.041	38.284	33.376	26.29	19.656
2700	39.289	38.393	33.403	26.359	19.817
2720	39.385	38.554	33.721	26.597	19.846
2740	39.486	38.555	33.75	26.676	20.043
2760	39.844	38.715	34.019	26.866	20.119
2780	39.68	38.815	34.035	26.996	20.273
2800	39.894	38.914	34.255	27.273	20.417
2820	40.092	39.213	34.439	27.286	20.627
2840	40.153	39.274	34.626	27.446	20.681
2860	40.37	39.332	34.648	27.575	20.779
2880	40.418	39.61	34.923	27.762	20.779
2900	40.547	39.627	34.9	27.868	20.901
2920	40.645	39.66	34.965	28.044	21.24
2940	40.739	39.982	35.151	28.175	21.187
2960	40.819	39.983	35.197	28.262	21.373
2980	40.905	40.129	35.545	28.345	21.421
3000	40.891	40.305	35.673	28.525	21.461
3020	41.136	40.32	35.691	28.606	21.736
3040	41.281	40.458	35.97	28.877	21.752
3060	41.656	40.47	35.95	29.014	21.96
3080	41.529	40.501	36.035	29.074	22.045
3100	41.746	40.84	36.328	29.142	22.053
3120	41.748	40.764	36.411	29.248	22.289
3140	41.764	40.97	36.523	29.38	22.352
3160	41.846	41.007	36.343	29.609	22.583
3180	42.098	41.2	36.814	29.623	22.625
3200	42.162	41.247	36.85	29.78	22.687
3220	42.256	41.434	37.006	30.004	22.756
3240	42.382	41.522	37.028	30.139	22.857
3260	42.423	41.631	37.16	30.165	23.115
3280	42.73	41.636	37.161	30.215	23.144
3300	42.624	41.768	37.396	30.34	23.164
3320	42.655	41.822	37.43	30.485	23.21
3340	42.794	42.083	37.674	30.698	23.444
3360	42.921	42.025	37.766	30.772	23.538
3380	42.921	42.197	37.917	30.849	23.76
3400	43.193	42.211	37.953	31.071	23.762
3420	43.334	42.327	38.009	31.051	23.889
3440	43.217	42.5	38.05	31.359	24.047
3460	43.374	42.507	38.172	31.227	24.11
3480	43.378	42.564	38.305	31.521	24.158
3500	43.432	42.589	38.452	31.522	24.268
3520	43.673	42.715	38.478	31.698	24.502
3540	43.766	42.79	38.81	31.844	24.472
3560	43.768	43.016	38.838	31.883	24.632
3580	43.996	42.965	38.844	31.944	24.681
3600	43.916	43.154	39.062	32.066	24.844
3620	44.131	43.276	39.196	32.192	24.756
3640	44.046	43.282	39.199	32.281	24.923
3660	44.079	43.292	39.435	32.391	25.083
3680	44.107	43.321	39.379	32.48	25.184
3700	44.165	43.601	39.581	32.609	25.377
3720	44.447	43.56	39.592	32.717	25.38
3740	44.444	43.648	39.711	32.836	25.399
3760	44.446	43.79	39.744	33.026	25.55
3780	44.643	43.849	39.939	33.182	25.716
3800	44.643	43.922	39.871	33.116	25.791
3820	44.669	43.847	39.958	33.269	25.821
3840	44.798	44.253	40.084	33.391	26.017
3860	44.836	44.178	40.114	33.57	26.079
3880	44.825	44.196	40.13	33.557	26.097
3900	45.013	44.2	40.444	33.593	26.315
3920	44.971	44.418	40.444	33.767	26.324
3940	45.373	44.38	40.475	33.78	26.402
3960	45.312	44.47	40.735	33.957	26.547
3980	45.409	44.604	40.743	34.163	26.708
4000	45.105	44.55	40.744	34.101	26.837
4020	45.481	44.648	40.755	34.25	26.73
4040	45.499	44.649	40.828	34.269	26.838
4060	45.5	44.738	40.927	34.46	26.887
4080	45.607	44.764	41.035	34.465	26.973
4100	45.643	44.896	41.04	34.516	27.275
4120	45.572	44.934	41.084	34.672	27.28
4140	45.775	45.156	41.357	34.786	27.334
4160	45.787	45.041	41.402	34.833	27.471
4180	45.914	45.09	41.392	34.916	27.526
4200	45.882	45.177	41.426	35.239	27.566
4220	45.927	45.192	41.592	35.188	27.7
4240	46.21	45.401	41.592	35.194	27.724
4260	46.135	45.426	41.593	35.23	27.831
4280	46.192	45.371	41.886	35.35	27.919
4300	46.195	45.399	41.825	35.421	27.989
4320	46.17	45.461	41.728	35.634	28.017
4340	46.307	45.488	42.017	35.802	28.121
4360	46.327	45.651	42.217	35.762	28.323
4380	46.333	45.507	42.104	35.835	28.293
4400	46.335	45.648	42.19	35.851	28.405
4420	46.364	45.745	42.232	36.032	28.599
4440	46.649	45.753	42.239	36.062	28.581
4460	46.526	45.897	42.225	36.062	28.614
4480	46.375	45.985	42.379	36.144	28.762
4500	46.692	46.002	42.37	36.288	28.777
4520	46.683	46.05	42.537	36.34	28.968
4540	46.616	46.041	42.559	36.302	28.88
4560	46.793	45.986	42.876	36.562	29.084
4580	46.798	46.013	42.597	36.5	29.128
4600	46.82	46.063	42.626	36.582	29.027
4620	46.982	46.065	42.629	36.594	29.332
4640	46.934	46.35	42.794	36.867	29.347
4660	47.036	46.354	42.549	36.841	29.521
4680	47.058	46.274	43.027	36.988	29.533
4700	47.159	46.333	42.983	36.972	29.523
4720	47.161	46.33	42.983	37.133	29.678
4740	47.177	46.388	43.119	37.194	29.911
4760	47.132	46.524	43.129	37.145	29.909
4780	47.326	46.514	43.324	37.259	29.945
4800	47.283	46.612	43.326	37.378	29.984
4820	47.239	46.613	43.414	37.415	30.004
4840	47.508	46.641	43.311	37.437	30.302
4860	47.429	46.705	43.575	37.681	30.21
4880	47.455	46.711	43.656	37.689	30.336
4900	47.536	46.808	43.603	37.728	30.38
4920	47.55	46.794	43.752	37.807	30.414
4940	47.53	46.838	43.653	37.818	30.517
4960	47.655	46.791	43.666	37.766	30.53
4980	47.521	46.845	43.688	37.918	30.702
5000	47.522	46.946	43.853	38.173	30.708
5020	47.789	47.061	43.909	38.209	30.708
5040	47.743	47.028	43.929	38.267	30.793
5060	47.708	46.863	43.938	38.268	31.071
5080	47.745	46.968	43.982	38.256	30.967
5100	47.791	47.183	44.085	38.355	31.017
5120	47.943	47.089	44.144	38.393	31.149
5140	47.957	47.292	44.107	38.51	31.201
5160	47.785	47.317	44.107	38.677	31.278
5180	47.811	47.358	44.37	38.499	31.306
5200	47.891	47.296	44.198	38.605	31.516
5220	47.891	47.321	44.356	38.786	31.517
5240	48.05	47.342	44.372	38.788	31.519
5260	48.076	47.347	44.557	38.823	31.714
5280	48.183	47.475	44.558	38.89	31.715
5300	48.157	47.473	44.533	38.958	31.817
5320	48.085	47.41	44.594	39.027	31.666
5340	48.029	47.583	44.62	39.121	31.823
5360	48.039	47.531	44.789	39.131	31.854
5380	48.174	47.563	44.694	39.207	32.026
5400	48.159	47.711	44.827	39.387	31.939
5420	48.316	47.654	44.832	39.48	32.001
5440	48.151	47.831	44.882	39.311	32.185
5460	48.343	47.749	45.011	39.563	32.221
5480	48.369	47.743	44.876	39.567	32.203
5500	48.371	47.84	45.008	39.554	32.435
5520	48.305	47.789	45.01	39.804	32.451
5540	48.356	47.683	45.053	39.527	32.467
5560	48.377	47.693	45.089	39.678	32.472
5580	48.618	47.863	45.164	39.821	32.538
5600	48.388	47.815	45.169	39.789	32.641
5620	48.469	47.791	45.22	39.881	32.679
5640	48.488	47.849	45.267	39.878	32.739
5660	48.491	47.97	45.147	40.035	32.757
5680	48.491	47.97	45.229	40.039	32.805
5700	48.489	47.86	45.426	40.083	32.906
5720	48.142	47.863	45.426	40.262	33.019
5740	48.717	48.13	45.443	40.095	33.019
5760	48.694	47.899	45.459	40.306	33.069
5780	48.571	48.076	45.442	40.309	33.072
5800	48.684	48.148	45.5	40.372	33.196
5820	48.684	48.007	45.513	40.375	33.452
5840	48.783	48.225	45.533	40.371	33.338
5860	48.834	48.115	45.555	40.455	33.357
5880	48.758	48.088	45.576	40.49	33.444
5900	48.759	48.366	45.688	40.537	33.652
5920	48.76	48.294	45.749	40.663	33.572
5940	48.729	48.234	45.75	40.643	33.544
5960	49.026	48.283	45.751	40.655	33.561
5980	48.822	48.403	45.932	40.795	33.602
6000	48.803	48.401	45.841	40.924	33.736
6020	48.844	48.348	45.971	40.842	33.744
6040	48.846	47.743	45.928	40.935	33.978
6060	48.92	48.36	45.928	40.956	33.96
6080	49.032	48.392	45.986	40.984	34.032
6100	48.834	48.393	46.173	41.097	34.052
6120	48.84	48.399	46.067	41.114	34.094
6140	48.943	48.311	46.028	41.242	34.139
6160	48.951	48.414	46.044	41.105	34.329
6180	48.958	48.51	46.07	41.184	34.239
6200	48.975	48.507	46.07	41.368	34.29
6220	49.105	48.398	46.193	41.5	34.426
6240	49.124	48.35	46.155	41.477	34.44
6260	49.138	48.515	46.18	41.511	34.492
6280	48.963	48.507	46.182	41.52	34.537
6300	49.041	48.5	46.254	41.619	34.772
6320	49.246	48.453	46.265	41.524	34.652
6340	49.173	48.666	46.212	41.614	34.783
6360	49.092	48.653	46.299	41.579	34.725
6380	49.272	48.594	46.305	41.634	34.765
6400	49.093	48.474	46.396	41.908	34.805
6420	49.145	48.524	46.305	41.879	34.868
6440	49.161	48.532	46.32	41.881	34.996
6460	49.173	48.585	46.462	41.891	34.943
6480	49.174	48.713	46.403	41.971	34.95
6500	49.174	48.72	46.403	41.977	35.02
6520	49.37	48.589	46.499	41.98	35.138
6540	49.385	48.609	46.45	41.97	35.183
6560	49.132	48.461	46.651	42.275	35.183
6580	49.293	48.683	46.652	42.096	35.334
6600	49.294	48.688	46.607	42.197	35.325
6620	49.085	48.701	46.629	42.247	35.345
6640	49.387	48.722	46.521	42.252	35.426
6660	49.181	48.665	46.604	42.358	35.635
6680	49.153	48.693	46.612	42.324	35.465
6700	49.456	48.76	46.838	42.315	35.385
6720	49.299	48.561	46.841	42.36	35.657
6740	49.53	48.657	46.702	42.364	35.538
6760	49.403	48.965	46.712	42.542	35.807
6780	49.289	48.83	46.814	42.49	35.79
6800	49.344	48.728	46.925	42.458	35.847
6820	49.302	48.689	46.881	42.46	35.634
6840	49.214	48.699	46.825	42.588	35.921
6860	49.171	48.73	46.989	42.563	35.974
6880	49.282	48.761	46.978	42.576	35.953
6900	49.283	48.945	46.949	42.684	35.97
6920	49.326	48.796	47.061	42.72	36.057
6940	49.349	48.794	46.968	42.796	36.052
6960	49.427	48.799	46.92	42.791	36.218
6980	49.42	48.797	46.728	42.786	36.208
7000	49.4	48.876	46.995	42.815	36.215
7020	49.199	48.856	46.995	43.012	36.485
7040	49.36	48.79	46.997	42.986	36.458
7060	49.44	48.973	47.03	42.972	36.251
7080	49.509	48.957	47.039	43.051	36.276
7100	49.43	48.956	47.197	42.99	36.522
7120	49.43	48.96	47.129	43.095	36.49
7140	49.506	48.983	47.137	43.237	36.627
7160	49.506	48.852	47.157	43.056	36.603
7180	49.432	48.832	47.158	43.183	36.656
7200	49.188	48.89	47.1	43.236	36.73
7220	49.314	48.865	47.157	43.198	36.734
7240	49.3	48.782	47.181	43.372	36.776
7260	49.537	48.837	47.121	43.303	36.796
7280	49.414	48.758	47.114	43.214	36.768
7300	49.319	48.941	47.258	43.384	36.844
7320	49.368	48.942	47.223	43.43	36.965
7340	49.368	48.941	47.296	43.47	36.948
7360	49.544	48.979	47.311	43.481	36.915
7380	49.542	48.89	47.464	43.462	36.942
7400	49.539	48.89	47.258	43.526	36.969
7420	49.447	48.898	47.265	43.503	37.118
7440	49.445	48.917	47.222	43.554	37.081
7460	49.462	48.945	47.472	43.502	37.294
7480	49.349	48.858	47.285	43.503	37.063
7500	49.354	48.92	47.472	43.593	37.17
7520	49.367	48.92	47.325	43.676	37.14
7540	49.414	48.977	47.225	43.595	37.201
7560	49.418	48.918	47.232	43.671	37.277
7580	49.482	48.959	47.404	43.945	37.403
7600	49.267	48.964	47.369	43.67	37.407
7620	49.424	48.868	47.394	43.806	37.322
7640	49.427	48.831	47.409	43.765	37.51
7660	49.43	48.818	47.481	43.767	37.485
7680	49.276	48.806	47.509	43.85	37.493
7700	49.478	48.902	47.618	43.693	37.587
7720	49.503	49.084	47.471	43.905	37.648
7740	49.443	48.932	47.63	43.943	37.714
7760	49.237	48.832	47.559	43.947	37.816
7780	49.343	48.864	47.559	43.883	37.729
7800	49.362	49.142	47.559	43.898	37.662
7820	49.388	48.902	47.589	43.992	37.721
7840	49.403	48.904	47.558	44.042	37.879
7860	49.36	48.891	47.62	44.192	37.83
7880	49.329	49.009	47.626	43.932	37.843
7900	49.48	49.036	47.675	44.087	38.138
7920	49.309	48.931	47.559	44.03	37.976
7940	49.314	48.803	47.535	44.11	37.981
7960	49.343	49.01	47.541	44.118	37.985
7980	49.324	48.898	47.724	44.121	38.045
8000	49.334	49.084	47.561	44.169	38.128
8020	49.31	48.941	47.623	44.176	38.124
8040	49.401	49.009	47.711	44.197	38.237
8060	49.387	48.962	47.656	44.351	38.268
8080	49.451	48.993	47.656	44.364	38.343
8100	49.254	48.958	47.687	44.365	38.293
8120	49.436	48.803	47.676	44.398	38.331
8140	49.374	48.882	47.522	44.41	38.195
8160	49.443	48.973	47.669	44.362	38.408
8180	49.393	49.026	47.717	44.423	38.539
8200	49.207	48.917	47.666	44.462	38.581
8220	49.212	49.03	47.645	44.57	38.575
8240	49.252	48.866	47.702	44.625	38.574
8260	49.333	48.843	47.591	44.481	38.529
8280	49.327	49.002	47.756	44.573	38.474
8300	49.247	48.928	47.722	44.611	38.738
8320	49.305	48.954	47.779	44.729	38.718
8340	49.294	48.907	47.762	44.674	38.751
8360	49.32	48.902	47.78	44.615	38.793
8380	49.242	48.787	47.707	44.627	38.809
8400	49.25	48.818	47.751	44.632	38.849
8420	49.203	48.809	47.715	44.736	38.737
8440	49.213	48.881	47.721	44.739	38.746
8460	49.277	48.881	47.71	44.91	38.99
8480	49.229	48.948	47.883	44.784	38.985
8500	49.226	48.83	47.556	44.909	38.905
8520	49.203	48.836	47.885	44.894	39.03
8540	49.216	48.732	47.881	44.981	39.034
8560	49.382	48.761	47.745	45.096	39.037
8580	49.257	48.818	47.849	44.99	38.953
8600	49.26	48.819	47.6	44.939	39.182
8620	49.107	48.714	47.837	44.814	39.142
8640	49.153	48.83	47.745	44.886	39.173
8660	49.279	48.83	47.843	44.942	39.198
8680	49.244	48.848	47.887	45.011	39.198
8700	49.063	48.825	47.84	44.985	39.073
8720	48.959	48.737	47.872	44.876	39.167
8740	49.172	48.7	47.874	45.211	39.327
8760	49.173	48.7	47.843	45.14	39.249
8780	49.117	48.683	47.855	45.051	39.254
8800	49.114	48.77	47.856	45.133	39.257
8820	48.919	48.724	47.803	45.141	39.261
8840	49.138	48.676	47.803	45.141	39.345
8860	49.091	48.767	47.788	45.112	39.258
8880	49.158	48.842	47.917	45.136	39.307
8900	49.015	48.682	47.72	45.146	39.359
8920	49.118	48.598	47.843	45.048	39.475
8940	49.129	48.755	47.855	45.136	39.681
8960	49.219	48.734	47.687	45.213	39.45
8980	49.063	48.74	47.942	45.182	39.622
9000	49.09	48.706	47.831	45.257	39.545
9020	49.085	48.659	47.831	45.099	39.574
9040	48.961	48.647	47.868	45.139	39.611
9060	49.066	48.852	47.828	45.167	39.622
9080	49.027	48.738	47.67	45.166	39.599
9100	49.094	48.651	47.732	45.31	39.878
9120	49.048	48.694	47.739	45.282	39.845
9140	49.066	48.648	47.855	45.299	39.815
9160	49.005	48.648	47.73	45.328	39.817
9180	48.941	48.534	47.82	45.173	39.818
9200	48.988	48.615	47.782	45.203	39.934
9220	48.934	48.616	47.746	45.289	39.888
9240	48.861	48.598	47.706	45.455	39.89
9260	48.87	48.615	47.818	45.377	40.04
9280	48.856	48.34	47.831	45.392	39.893
9300	48.813	48.489	47.881	45.354	40.019
9320	48.819	48.425	47.906	45.355	40.074
9340	48.741	48.431	47.771	45.387	40.069
9360	48.774	48.495	47.658	45.431	40.055
9380	48.778	48.495	47.658	45.431	39.979
9400	48.806	48.388	47.683	45.488	40.093
9420	48.809	48.554	47.788	45.506	40.211
9440	48.726	48.281	47.819	45.502	40.226
9460	48.728	48.366	47.81	45.488	40.204
9480	48.671	48.181	47.729	45.515	40.225
9500	48.648	48.302	47.93	45.636	40.317
9520	48.648	48.242	47.748	45.654	40.349
9540	48.794	48.281	47.975	45.534	40.377
9560	48.739	48.402	47.928	45.733	40.271
9580	48.677	48.132	47.921	45.713	40.482
9600	48.605	48.399	47.806	45.675	40.488
9620	48.67	48.387	47.84	45.609	40.404
9640	48.67	48.382	47.785	45.739	40.511
9660	48.55	48.368	47.848	45.745	40.495
9680	48.379	48.368	47.981	45.694	40.511
9700	48.541	48.261	47.765	45.792	40.721
9720	48.722	48.256	47.758	45.799	40.568
9740	48.613	48.196	47.867	45.823	40.59
9760	48.479	48.331	47.839	45.779	40.616
9780	48.593	48.358	47.844	45.78	40.629
9800	48.673	48.299	47.839	45.76	40.706
9820	48.5	48.285	47.841	45.758	40.679
9840	48.514	48.22	47.85	45.948	40.685
9860	48.665	48.203	47.854	45.944	40.687
9880	48.417	48.261	47.795	45.856	40.783
9900	48.772	48.277	47.796	45.857	40.742
9920	48.491	48.351	47.812	45.853	40.717
9940	48.424	47.911	47.855	45.879	40.734
9960	48.49	48.188	47.706	45.917	40.773
9980	48.444	48.189	47.838	45.927	40.912
10000	48.396	48.219	47.465	46.016	40.996
10020	48.376	48.21	47.846	45.956	40.949
10040	48.46	48.211	47.641	45.979	40.928
10060	48.494	48.132	47.761	45.979	40.856
10080	48.37	48.132	47.86	45.996	41.026
10100	48.373	48.175	47.845	45.979	41.051
10120	48.403	48.027	47.706	45.891	41.076
10140	48.407	48.084	47.729	45.953	40.966
10160	48.407	48.09	47.718	45.955	41.037
10180	48.328	48.092	47.743	46.028	41.027
10200	48.216	48.043	47.682	46.097	41.07
10220	48.087	47.957	47.766	46.066	41.285
10240	48.272	48.072	47.802	46.046	41.285
10260	48.339	48.018	47.584	46.144	41.091
10280	48.223	47.978	47.714	46.054	41.119
10300	48.189	47.974	47.587	46.082	41.141
10320	48.234	47.922	47.607	46.117	41.321
10340	48.261	47.828	47.541	46.117	41.368
10360	48.176	47.957	47.668	46.391	41.286
10380	48.182	47.887	47.649	46.304	41.248
10400	48.143	47.948	47.491	46.138	41.343
10420	48.061	47.785	47.549	46.066	41.343
10440	48.091	48.007	47.677	46.297	41.356
10460	48.104	47.787	47.617	46.217	41.415
10480	48.117	47.714	47.575	46.289	41.361
10500	48.137	47.721	47.588	46.276	41.4
10520	48.099	47.907	47.618	46.12	41.289
10540	48.04	47.805	47.521	46.28	41.461
10560	47.853	47.845	47.472	46.306	41.44
10580	47.827	47.734	47.65	46.282	41.542
10600	47.812	47.569	47.525	46.356	41.486
10620	47.884	47.799	47.531	46.384	41.486
10640	47.821	47.619	47.298	46.161	41.563
10660	47.847	47.63	47.415	46.359	41.72
10680	47.876	47.637	47.578	46.06	41.677
10700	47.762	47.882	47.532	46.284	41.701
10720	48.004	47.563	47.669	46.312	41.715
10740	47.777	47.571	47.6	46.311	41.642
10760	47.782	47.542	47.601	46.331	41.831
10780	47.757	47.392	47.629	46.353	41.715
10800	47.742	47.501	47.638	46.381	41.685
10820	47.784	47.517	47.597	46.359	41.753
10840	47.717	47.457	47.549	46.359	41.81
10860	47.551	47.424	47.571	46.367	41.781
10880	47.742	47.416	47.458	46.353	41.836
10900	47.734	47.577	47.216	46.488	41.849
10920	47.716	47.574	47.552	46.429	41.856
10940	47.665	47.387	47.471	46.408	42.005
10960	47.769	47.431	47.648	46.367	41.994
10980	47.769	47.549	47.648	46.403	41.996
11000	47.684	47.435	47.574	46.406	42.025
11020	47.713	47.435	47.351	46.377	41.933
11040	47.729	47.525	47.754	46.442	41.996
11060	47.743	47.399	47.429	46.432	41.954
11080	47.713	47.462	47.417	46.377	41.957
11100	47.728	47.397	47.467	46.555	42.023
11120	47.728	47.399	47.718	46.386	42.061
11140	47.411	47.346	47.363	46.609	42.062
11160	47.412	47.415	47.41	46.562	42.034
11180	47.386	47.264	47.393	46.514	42.042
11200	47.418	47.343	47.356	46.457	42.09
11220	47.419	47.264	47.369	46.46	42.061
11240	47.42	47.202	47.395	46.429	41.976
11260	47.521	47.306	47.411	46.432	42.235
11280	47.505	47.33	47.333	46.653	42.114
11300	47.473	47.259	47.333	46.395	42.115
11320	47.41	47.226	47.198	46.639	42.198
11340	47.411	47.228	47.238	46.558	42.19
11360	47.339	47.27	47.24	46.526	42.217
11380	47.375	47.189	47.442	46.526	42.395
11400	47.381	47.155	47.16	46.504	42.181
11420	47.396	47.014	47.305	46.314	42.323
11440	47.273	47.259	47.293	46.508	42.404
11460	47.214	47.13	47.309	46.509	42.31
11480	47.148	47.02	47.319	46.519	42.367
11500	47.469	46.915	47.327	46.521	42.305
11520	47.308	47.175	47.345	46.522	42.518
11540	47.316	47.028	47.265	46.728	42.34
11560	47.223	46.954	47.359	46.633	42.392
11580	47.267	47.095	47.244	46.55	42.427
11600	47.263	47.021	47.101	46.554	42.349
11620	47.254	47.06	47.43	46.561	42.334
11640	47.346	47.055	47.282	46.735	42.4
11660	47.275	46.814	47.282	46.646	42.413
11680	47.231	46.995	47.258	46.646	42.424
11700	47.027	46.903	47.289	46.55	42.559
11720	47.15	46.886	47.293	46.521	42.479
11740	47.058	46.996	47.276	46.534	42.616
11760	47.042	46.921	47.263	46.695	42.489
11780	47.055	46.835	47.317	46.681	42.501
11800	47.057	46.879	47.299	46.656	42.508
11820	47.092	46.881	47.171	46.569	42.809
11840	47.037	46.881	47.173	46.611	42.736
11860	47.033	46.89	47.221	46.635	42.645
11880	46.985	46.871	47.261	46.739	42.707
11900	47.034	46.877	47.261	46.573	42.73
11920	47.028	46.826	47.213	46.727	42.665
11940	46.946	46.789	47.286	46.592	42.667
11960	46.824	46.73	47.289	46.787	42.673
11980	46.827	46.812	47.099	46.808	42.724
12000	46.757	46.775	47.057	46.666	42.619
12020	46.827	46.703	47.034	46.81	42.62
12040	46.981	46.651	47.003	46.772	42.68
12060	46.858	46.776	47.119	46.687	42.734
12080	46.867	46.697	47.111	46.638	42.734
12100	46.702	46.678	47.106	46.886	42.726
12120	46.803	46.649	47.047	46.702	42.941
12140	46.804	46.649	46.932	46.659	42.852
12160	46.759	46.626	46.964	46.623	42.748
12180	46.761	46.591	46.982	46.581	42.719
12200	46.671	46.521	47.191	46.606	42.814
12220	46.772	46.438	47.029	46.602	42.907
12240	46.717	46.391	47.054	46.623	42.91
12260	46.518	46.535	47.054	46.624	42.91
12280	46.659	46.526	46.967	46.653	42.931
12300	46.654	46.474	47.051	46.622	42.983
12320	46.573	46.452	47.074	46.668	42.954
12340	46.576	46.314	46.987	46.538	42.932
12360	46.625	46.51	47.121	46.479	42.959
12380	46.484	46.511	46.995	46.559	42.959
12400	46.557	46.462	46.978	46.721	42.979
12420	46.427	46.428	47.168	46.68	42.982
12440	46.432	46.393	46.843	46.656	42.942
12460	46.435	46.377	46.89	46.65	43.016
12480	46.541	46.377	46.974	46.666	43.031
12500	46.33	46.378	46.975	46.731	43.05
12520	46.36	46.288	46.817	46.621	43.102
12540	46.359	46.291	46.911	46.808	43.086
12560	46.466	46.26	46.917	46.706	43.072
12580	46.35	46.265	46.935	46.608	43.103
12600	46.449	46.266	46.986	46.635	43.094
12620	46.471	46.263	46.762	46.624	43.224
12640	46.381	46.312	46.763	46.626	43.108
12660	46.387	46.248	46.779	46.683	43.112
12680	46.368	46.189	46.809	46.71	43.125
12700	46.113	46.194	46.826	46.599	43.127
12720	46.172	46.047	46.789	46.761	43.232
12740	46.285	46.142	46.774	46.681	43.193
12760	46.286	46.18	46.799	46.686	43.197
12780	46.192	46.29	46.8	46.79	43.355
12800	46.153	46.206	46.801	46.653	43.192
12820	46.163	46.151	46.603	46.588	43.231
12840	46.186	46.008	46.559	46.589	43.241
12860	46.126	46.048	46.618	46.646	43.284
12880	46.127	45.973	46.702	46.685	43.286
12900	46.151	45.994	46.596	46.691	43.467
12920	46.152	46.082	46.574	46.696	43.37
12940	46.035	45.98	46.66	46.676	43.269
12960	45.97	45.91	46.913	46.932	43.169
12980	46.06	46.104	46.757	46.77	43.207
13000	46.069	45.826	46.75	46.663	43.453

## Sheet: Fig 1C
Time (s)	Fluorescence (A. U.)
	0 µM Vn-ExoYDM	0.3 µM Vn-ExoYDM	5 µM Vn-ExoYDM	10 µM Vn-ExoYDM	15 µM Vn-ExoYDM
0	0.14052	0.14995	0.14045	0.14297	0.16615
180	15.413	15.413	15.413	15.413	15.413
360	20.538	17.79	15.382	15.454	15.694
540	26.398	21.939	17.161	16.54	16.392
720	31.468	26.631	19.637	17.697	17.362
900	35.949	31.494	22.284	19.166	18.332
1080	39.478	35.442	25.034	20.925	19.404
1260	42.386	38.762	27.679	22.417	20.416
1440	44.762	41.772	30.254	24.063	21.61
1620	47.191	43.811	32.627	25.637	22.742
1800	48.746	45.671	34.823	27.257	23.675
1980	50.176	47.555	36.914	28.71	24.98
2160	51.618	49.147	38.49	30.159	25.993
2340	52.624	50.251	40.11	31.53	27.07
2520	53.56	51.743	41.511	32.831	28.2
2700	54.543	52.735	43.138	33.934	29.088
2880	55.254	53.599	44.288	35.324	30.167
3060	55.855	54.414	45.367	36.241	31.194
3240	56.519	54.899	46.423	37.294	32.015
3420	57.176	55.676	47.397	38.169	33.026
3600	57.597	56.499	48.245	39.245	33.778
3780	57.857	57.071	48.782	40.055	34.564
3960	58.356	57.125	49.582	40.788	35.356
4140	58.631	57.642	50.453	41.093	36.081
4320	58.954	58.233	51.026	42.22	36.537
4500	59.351	58.48	51.346	42.834	37.375
4680	59.592	58.577	52.143	43.435	37.922
4860	59.788	59.241	52.51	44.217	38.621
5040	59.759	59.25	53.184	44.841	39.128
5220	60.416	59.403	53.512	45.287	39.925
5400	60.644	60.069	53.967	45.787	40.381
5580	60.698	59.732	54.205	46.47	41.035
5760	60.619	60.528	54.633	46.82	41.588
5940	60.75	60.388	55.328	47.312	41.935
6120	60.846	60.821	55.401	47.84	42.493
6300	61.22	60.705	55.862	48.183	42.984
6480	61.127	61.012	55.989	48.585	43.427
6660	61.361	60.786	56.375	48.878	43.911
6840	61.201	61.395	56.417	49.355	44.249
7020	61.592	61.591	56.792	49.716	44.817
7200	61.605	61.498	56.969	49.953	45.141
7380	62.099	61.585	57.211	50.499	45.504
7560	62.004	61.491	57.265	51.22	45.854
7740	62.005	61.77	57.427	51.696	46.316
7920	62.114	61.631	57.943	52.03	46.5
8100	62.042	61.905	58.156	52.467	47.06
8280	62.472	61.668	57.976	52.635	47.095
8460	62.206	62.259	58.574	52.925	47.71
8640	62.478	62.063	58.583	53.121	47.703
8820	62.481	62.409	58.651	53.549	48.231
9000	62.494	62.415	58.781	53.717	48.504
9180	62.505	61.99	59.054	54.097	48.821
9360	62.522	62.439	58.952	54.195	48.879
9540	62.525	62.612	59.278	54.403	49.48
9720	62.779	62.388	59.506	54.746	49.686
9900	62.772	62.634	59.493	54.761	49.986
10080	62.532	62.634	59.676	55.025	50.388
10260	62.968	62.181	59.745	55.376	50.573
10440	62.828	62.583	60.136	55.473	50.575
10620	63.032	62.4	60.062	55.68	50.954
10800	63.171	62.894	60.156	55.892	51.156
10980	63.172	63.101	60.156	56.047	51.287
11160	63.314	62.93	60.443	56.225	51.589
11340	63.171	62.835	60.654	56.178	51.788
11520	62.929	62.934	60.424	56.22	51.788
11700	62.963	62.707	60.58	56.377	51.903
11880	63.069	62.925	60.843	56.412	52.205
12060	63.032	63.203	60.807	56.778	52.703
12240	63.074	62.86	60.653	56.803	52.396
12420	63.303	63.088	60.965	56.991	52.797
12600	63.003	62.516	60.974	57.05	52.819
12780	62.875	62.59	60.922	57.113	53.103
12960	62.959	62.959	61.256	57.042	53.142
13140	62.999	62.628	60.979	57.144	53.225
13320	63.07	62.712	61.33	57.335	53.489
13500	63.071	62.788	60.981	57.31	53.253
13680	62.985	62.244	60.944	57.474	53.661
13860	62.94	62.62	61.086	57.478	53.766
14040	62.998	62.782	61.042	57.726	53.867
14220	63.111	62.429	60.996	57.673	53.928
14400	62.945	62.675	61.127	57.673	54.078
14580	62.917	62.582	61.156	57.843	54.326
14760	62.96	62.09	61.334	58.141	54.351
14940	62.8	62.721	61.35	57.951	54.642
15120	62.821	62.279	61.353	58.248	54.878
15300	62.764	62.699	61.452	58.142	54.979
15480	62.898	62.18	61.412	58.325	54.883
15660	62.892	62.501	61.574	58.294	54.901
15840	62.811	62.44	61.588	58.413	55.14
16020	63.057	62.701	61.45	58.449	55.376
16200	63.066	62.279	61.447	58.616	55.391
16380	62.797	62.512	61.778	58.617	55.393
16560	63.055	62.694	61.712	58.595	55.36
16740	63.076	62.628	61.682	58.735	55.419
16920	63.091	62.329	61.526	58.859	55.59
17100	63.124	62.591	61.845	58.843	55.929
17280	62.821	62.323	61.578	58.736	55.753
17460	62.875	62.366	61.548	58.742	55.896
17640	62.856	62.127	61.592	58.812	56.081
17820	62.855	62.111	61.601	58.854	56.063
18000	62.856	62.226	61.996	58.818	56.399
18180	62.835	62.154	61.78	59.107	56.43
18360	62.84	61.898	61.781	59.022	56.536
18540	62.773	61.9	61.865	59.029	56.432
18720	62.774	61.852	61.778	59.064	56.46
18900	63.091	62.032	61.729	59.05	56.478
19080	62.637	62.232	61.83	59.063	56.587
19260	62.767	62.173	61.818	59.07	56.623
19440	62.767	62.18	61.796	58.998	56.741
19620	62.752	62.18	61.921	59.184	56.754
19800	62.649	62.104	61.717	59.028	56.938
19980	62.647	61.879	61.816	59.069	56.973
20160	62.631	61.828	61.79	59.158	56.98
20340	62.631	61.794	61.862	59.174	56.953
20520	62.674	61.816	61.724	59.062	57.133
20700	62.593	61.784	61.704	59.069	56.951
20880	62.595	61.745	61.859	59.331	57.328
21060	62.695	61.397	61.861	59.19	57.306
21240	62.524	61.881	61.747	59.302	57.381
21420	62.816	61.839	61.651	59.317	57.27
21600	62.552	61.519	61.78	59.144	57.393
21780	62.45	61.571	61.619	59.161	57.485
21960	62.644	61.618	61.752	59.445	57.622
22140	62.365	61.528	61.755	59.159	57.636
22320	62.462	61.599	61.873	59.159	57.69
22500	62.583	61.607	61.537	59.245	57.683
22680	62.473	61.689	61.639	59.061	57.722
22860	62.582	61.435	61.642	59.114	57.945
23040	62.543	61.832	61.774	59.17	57.946
23220	62.28	61.698	61.572	58.99	57.947
23400	62.381	61.526	61.789	59.283	57.969
23580	62.045	61.607	61.568	59.173	57.927
23760	62.11	61.151	61.724	59.118	57.962
23940	62.403	61.591	61.774	59.129	58.214
24120	62.323	61.198	61.675	59.02	58.024
24300	62.276	61.623	61.612	58.979	58.238
24480	62.231	61.242	61.439	59.234	58.269
24660	62.019	61.562	61.488	59.302	58.271
24840	62.327	61.56	61.559	59.041	58.212
25020	62.453	61.27	61.707	59.1	58.224
25200	62.372	61.973	61.421	59.336	58.236
25380	62.142	62.434	61.433	59.339	58.46
25560	62.106	62.025	61.442	59.107	58.332
25740	62.165	62.484	61.189	59.211	58.589
25920	62.201	62.431	61.486	59.086	58.477
26100	62.23	62.216	61.31	59.281	58.506
26280	62.161	62.566	61.383	59.081	58.479
26460	62.178	62.448	60.95	59.128	58.416
26640	62.11	62.282	61.213	59.014	58.78
26820	62.252	62.247	61.217	59.05	58.569
27000	62.062	62.602	61.338	59.027	58.78
27180	61.992	62.443	61.037	58.906	58.712
27360	61.921	62.274	61.142	58.875	58.657
27540	61.834	62.287	61.177	58.793	58.736
27720	61.623	62.343	61.115	58.807	58.727
27900	62.02	62.461	61.116	58.807	58.614
28080	62.021	62.315	61.069	58.805	58.722
28260	61.813	62.325	60.783	58.856	58.731
28440	61.841	62.557	60.784	58.864	58.721
28620	61.845	62.668	60.617	58.782	58.664
28800	61.97	62.145	61.048	58.664	58.637

## Sheet: Fig 1D
(+) end
Volume toxin (µl)	µM Vn-ExoYDM	Initial rate of filament growth = average < slope V+>	V+ / V0+	V- / V0-
0	0	0.45547	1
5	2.2194	0.40975	0.89962
10	4.4387	0.39114	0.858761
16	7.102	0.36393	0.799021
23	10.209	0.31064	0.682021
31	13.76	0.26232	0.575933
40	17.755	0.25382	0.557271
50	22.194	0.19489	0.427888
60	26.632	0.18386	0.403671
71	31.515	0.16515	0.362592
82	36.398	0.13993	0.307221
92	40.836	0.12447	0.273278
104	46.163	0.11249	0.246976
115	51.046	0.098383	0.216003
125.2	55.573	0.088327	0.193925
(-) end
0	0			1
4	1.7755			0.82719
7	3.1071			0.74899
11	4.8826			0.68487
15	6.6581			0.61879
20	8.8775			0.46925
26	11.541			0.34937
29	12.872			0.28951
32	14.204			0.27018
39	17.311			0.16403
46	20.418			0.19975
53	23.525			0.16884
60	26.632			0.061735
69	30.627			0.043449
80	35.51			0.015328
100	44.388			0.0085917
125.2	55.573			0.00028451
	Curve Fit
(+) end	v+/v0+=1-(m0+1.5+m1-((m0+1.5+m1)^ 2-4*1.5*m0)^ 0.5)/(2*(1.5-0.1))
	v+/v0+=1-(P0+A0+KD-((P0+A0+KD)^2-4*A0*P0)^0.5)/(2*(A0-Cc)) (see supplementary information)
(-) end	v-/v0-=1-(m0+1.5+m1-((m0+1.5+m1)^ 2-4*1.5*m0)^ 0.5)/(2*(1.5-0.6))
	v-/v0-=1-(P0+A0+KD-((P0+A0+KD)^2-4*A0*P0)^0.5)/(2*(A0-Cc)) (see supplementary information)
	m0=P0=	[Vn-ExoYDM toxin] concentration
	m1=	KD

## Sheet: Fig 1E Left panel
Sedimentation Coefficient (S)	c(s) (IU/S)
	0 µM Trx-Vn-ExoYwt	0.5 µM Trx-Vn-ExoYwt	1.5 µM Trx-Vn-ExoYwt	3 µM Trx-Vn-ExoYwt	6 µM Trx-Vn-ExoYwt	10 µM Trx-Vn-ExoYwt	16 µM Trx-Vn-ExoYwt	25 µM Trx-Vn-ExoYwt	35 µM Trx-Vn-ExoYwt	50 µM Trx-Vn-ExoYwt
1.95	0.0194354	1.73897e-07	2.87706e-14	2.12158e-14	3.53376e-14	3.38878e-14	2.1122e-14	1.32705e-13	1.10855e-12	6.2919e-14
2	0.047949	4.21823e-07	3.63211e-14	2.56442e-14	2.56945e-14	2.7361e-14	1.7494e-13	6.69874e-14	3.40197e-12	2.4027e-14
2.05	0.116592	1.14121e-06	5.17335e-14	3.56518e-14	2.44087e-14	2.6481e-14	1.18247e-13	4.08238e-14	1.15741e-11	1.0884e-13
2.1	0.263697	3.51476e-06	8.18644e-14	5.64932e-14	4.1585e-14	3.00608e-14	9.8646e-14	3.02462e-14	4.17634e-11	4.661e-14
2.15	0.57424	1.19235e-05	1.78333e-13	1.01196e-13	7.91236e-14	4.01595e-14	9.86578e-14	2.66204e-14	1.58994e-10	2.3899e-14
2.2	1.21147	4.34084e-05	4.71236e-14	2.17077e-14	1.60886e-12	6.18825e-14	1.15068e-13	2.64907e-14	6.26501e-10	1.4212e-13
2.25	2.46378	0.000167369	1.62922e-13	7.25835e-14	3.55811e-11	1.09826e-13	1.63171e-13	3.0535e-14	2.58905e-09	7.3839e-14
2.3	4.75221	0.000675583	1.20348e-13	2.11634e-14	7.7866e-10	1.65462e-13	2.66691e-14	3.86619e-14	1.06392e-08	4.6394e-14
2.35	8.82178	0.00279432	4.75977e-12	1.16098e-13	1.6721e-08	7.43314e-12	6.71454e-14	5.35851e-14	4.5554e-08	3.3846e-14
2.4	16.0728	0.0115344	2.14534e-10	1.71971e-13	3.22588e-07	2.90398e-10	3.71957e-14	8.20899e-14	1.91529e-07	2.8072e-14
2.45	28.4761	0.0468511	8.42233e-09	2.52842e-12	5.74291e-06	1.06054e-08	1.69168e-12	1.3343e-13	7.9134e-07	2.617e-14
2.5	48.8931	0.183655	2.86482e-07	1.80624e-10	8.29813e-05	3.12757e-07	6.86729e-11	2.46258e-12	3.19356e-06	2.7069e-14
2.55	82.5718	0.688278	8.15698e-06	1.51985e-08	0.00106759	7.45279e-06	2.3294e-09	5.60535e-11	1.23189e-05	3.0485e-14
2.6	132.542	2.42645	0.000183709	9.04202e-07	0.0112133	0.000150902	6.75545e-08	1.15353e-09	4.56618e-05	4.6009e-14
2.65	216.442	7.91904	0.00318198	3.67408e-05	0.0945632	0.00239557	1.5779e-06	2.1931e-08	0.000161324	1.7565e-13
2.7	334.93	23.4459	0.0426918	0.00100929	0.650676	0.028725	2.96974e-05	3.59541e-07	0.000537773	2.2057e-13
2.75	514.93	62.2959	0.435174	0.0193871	3.57705	0.268995	0.000444564	4.81827e-06	0.00167222	1.3553e-12
2.8	773.249	152.566	3.32514	0.26064	15.9361	1.84742	0.00510595	5.52647e-05	0.00490702	8.3944e-12
2.85	1096.98	332.419	18.8617	2.46372	53.7931	9.57948	0.0464637	0.000523166	0.0134833	5.1049e-11
2.9	1554.49	654.023	84.5699	16.0086	146.418	41.6974	0.321293	0.00411107	0.0341096	3.064e-10
2.95	2085.71	1146.56	281.582	74.6334	350.349	128.08	1.69939	0.0260148	0.0824458	1.7959e-09
3	2695.93	1824.2	723.974	253.635	642.312	294.786	7.28137	0.135135	0.183672	1.0446e-08
3.05	3322.52	2573.55	1525.74	667.139	1021.47	585.561	23.669	0.581277	0.386188	5.7002e-08
3.1	3867.23	3348.64	2611.41	1344.84	1321.82	910.308	62.3702	2.06965	0.758572	3.0522e-07
3.15	4241.21	4041.05	3629.53	2192.63	1609.68	1145.68	135.091	6.10026	1.41829	1.556e-06
3.2	4513.61	4413.33	4418.64	2819.64	1592.4	1300.11	242.593	15.1983	2.49982	7.5089e-06
3.25	4396.31	4538.6	4747.61	3311.03	1582.55	1199.83	368.62	32.1165	4.21284	3.4619e-05
3.3	4166.26	4382.29	4517.28	3413.69	1389.56	1051.9	486.166	59.1647	6.83635	0.00015042
3.35	3700.52	3905.94	4050.47	3243.82	1229.73	870.095	579.502	96.1726	10.5754	0.00061281
3.4	3103.09	3445.9	3243.11	2860.08	1012.69	661.963	612.262	141.598	15.7762	0.0023732
3.45	2489.34	2895.72	2706.5	2519.02	857.453	507.806	617.902	189.886	23.1758	0.0086516
3.5	1963.53	2364.15	2161.05	2184.76	751.448	396.501	612.437	236.723	32.8295	0.029275
3.55	1419.65	1936.6	1705.49	1784.87	691.161	332.851	582.297	279.045	46.3596	0.093508
3.6	1040.33	1498.46	1378.68	1575.46	648.282	284.332	543.088	314.079	63.7676	0.27817
3.65	732.458	1214.99	1114.18	1460.34	648.36	289.481	541.634	349.753	86.7879	0.77558
3.7	509.113	943.616	919.443	1388.59	732.286	283.503	508.264	378.403	116.187	2.0103
3.75	348.087	746.496	804.95	1357.56	849.993	282.965	513.218	416.816	153.139	4.959
3.8	239.492	592.065	711.756	1393.02	988.189	335.494	531.387	467.378	204.746	11.319
3.85	167.843	473.252	655.158	1462.88	1225.97	425.075	579.876	518.417	268.854	24.443
3.9	116.626	382.279	607.136	1566.04	1569.79	564.657	664.754	597.267	352.552	49.449
3.95	83.77	313.466	576.494	1654.86	2040.97	761.942	774.575	685.317	454.472	94.603
4	60.5315	257.273	569.461	1767.08	2515.7	1101.02	935.748	799.948	585.262	169.16
4.05	45.7028	214.264	558.516	1814.71	2951.12	1628.41	1164.41	966.02	744.733	288.39
4.1	35.3632	184.995	553.171	1843.01	3775.97	2411.03	1460.02	1169.67	939.571	462.42
4.15	27.9497	155.243	539.466	1681.6	3909.05	3312.58	1805.32	1389.99	1188.83	709.4
4.2	22.9831	133.352	531.148	1544.28	3644.37	4193.78	2246.08	1711.36	1442.92	1019.7
4.25	19.593	116.006	520.036	1205.6	3314.04	5155.58	2757.51	2057.1	1737.74	1411.4
4.3	17.1206	98.7372	482.426	895.935	2479.45	5129.08	3180.25	2395.93	2048.55	1840.4
4.35	15.5279	86.4564	445.399	572.934	1502.96	4675.65	3478.01	2754.89	2361.41	2253.9
4.4	14.3232	75.2503	401.952	340.391	790.804	3386.63	3622.95	3084.39	2629.35	2681.3
4.45	13.592	65.0282	350.666	184.193	346.685	2094.31	3390.44	3266.34	2858.3	3009.5
4.5	13.4178	57.0262	293.482	84.2871	115.648	1009.52	3064.21	3378.94	2947.34	3254.2
4.55	13.1081	49.4783	238.076	35.5038	31.085	405.698	2421.04	3190.75	2979.72	3316.8
4.6	13.3076	42.9838	187.749	12.5352	6.18871	116.254	1767.89	2873.65	2931.93	3308
4.65	13.5703	36.9797	144.835	4.2625	1.03628	26.9716	1159.81	2492.88	2761.4	3142.9
4.7	14.1644	31.7554	103.629	1.1523	0.125798	4.82689	687.677	2030.32	2458.43	2810
4.75	14.7311	27.2731	76.3989	0.311289	0.0131632	0.632625	362.258	1551.11	2185.38	2464.4
4.8	15.4942	23.5143	53.2802	0.0673154	0.00111367	0.0605114	166.719	1123.73	1831.4	2073.2
4.85	16.3855	20.0385	36.2068	0.0143077	6.74045e-05	0.00488883	72.9238	777.084	1476.39	1692.9
4.9	17.3226	17.4258	24.7591	0.00282161	3.30867e-06	0.000277347	27.1412	504.664	1164.7	1342.5
4.95	18.1261	15.119	16.9656	0.000500805	1.34486e-07	1.23002e-05	9.39038	318.707	875.836	1036.2
5	19.1948	13.1256	11.3342	8.42312e-05	4.75715e-09	4.32784e-07	3.16449	187.565	658.715	770.15
5.05	20.121	11.5568	7.67617	1.41027e-05	1.27302e-10	1.19512e-08	0.944565	107.795	479.059	570.47
5.1	21.1138	10.0751	5.15308	2.36527e-06	3.1152e-12	2.569e-10	0.269594	61.4532	342.632	414.59
5.15	21.9383	8.98566	3.59048	3.69327e-07	6.55733e-14	4.70702e-12	0.0697825	34.9781	243.225	296.06
5.2	22.5161	8.18212	2.45964	5.91989e-08	7.68923e-14	7.52728e-14	0.0179251	19.5451	165.099	207.78
5.25	23.7431	7.53012	1.75291	9.45243e-09	2.67818e-14	2.59932e-14	0.00444225	11.0426	115.118	148.03
5.3	24.1853	7.02399	1.27261	1.58461e-09	1.40171e-13	1.00151e-13	0.00107182	6.27183	79.7846	104.22
5.35	24.7809	6.68467	0.954853	2.74851e-10	9.20504e-14	3.20889e-14	0.000266593	3.6216	54.8264	74.607
5.4	25.5943	6.45514	0.737324	5.8071e-11	6.93536e-14	1.94689e-13	6.24018e-05	2.22419	38.0676	52.916
5.45	26.0622	6.36474	0.596898	1.43073e-11	5.68124e-14	1.31265e-13	1.57547e-05	1.3687	26.6999	38.201
5.5	26.5457	6.38406	0.498478	3.41486e-12	4.99427e-14	1.00041e-13	4.19868e-06	0.896615	18.9529	27.552
5.55	27.099	6.67022	0.429034	8.55434e-13	5.14874e-14	8.69721e-14	1.0581e-06	0.60935	13.7136	20.829
5.6	27.2712	6.97111	0.383958	2.40946e-13	6.09298e-14	7.96945e-14	2.99666e-07	0.446627	10.0661	15.754
5.65	27.7307	7.43098	0.358305	1.45799e-13	8.43215e-14	8.56667e-14	8.43323e-08	0.333284	7.64476	12.296
5.7	28.1024	7.94329	0.350269	5.78427e-14	1.4817e-13	1.09173e-13	2.59546e-08	0.270806	5.92939	9.7476
5.75	28.132	8.83595	0.352708	1.8668e-13	2.14902e-14	1.81865e-13	8.37679e-09	0.228137	4.70894	8.0041
5.8	28.3786	9.90749	0.362497	9.46858e-14	3.56841e-14	2.1955e-14	2.97156e-09	0.206751	3.84251	6.7311
5.85	28.4757	11.1257	0.403002	5.23499e-14	7.16129e-14	3.17739e-14	1.09635e-09	0.197284	3.20085	5.8607
5.9	28.3621	12.7604	0.432655	3.12477e-14	1.75528e-13	5.49572e-14	4.25176e-10	0.203565	2.7346	5.1899
5.95	28.3576	14.5706	0.502005	1.98556e-13	3.84683e-14	1.17432e-13	1.82772e-10	0.21735	2.42113	4.7122
6	28.0841	16.8529	0.57697	1.58119e-13	1.02742e-13	2.14839e-14	8.3042e-11	0.2461	2.17081	4.3873

## Sheet: Fig 1E Right panel
Data Table				Fit Data Table				Residuals Table
G-actin concentration (M)	Trx-Vn-ExoYwt concentration (M)	S average		G-actin concentration (M)	Trx-Vn-ExoYwt concentration (M)	S average		G-actin concentration (M)	Trx-Vn-ExoYwt concentration (M)	Root-Mean-Square-Deviation (S)
6,32e-07	0,00000001	3,303		6.32e-07	1e-09	3.31968		6.32e-07	1e-08	-0.0256701
6,32e-07	0,0000005	3,409		6.32e-07	1.30709e-09	3.31972		6.32e-07	5e-07	0.0192783
6,32e-07	1,5e-06	3,515		6.32e-07	1.70848e-09	3.31978		6.32e-07	1.5e-06	0.0134702
6,32e-07	0,000003	3,645		6.32e-07	2.23314e-09	3.31984		6.32e-07	3e-06	0.00214338
6,32e-07	0,000006	3,858		6.32e-07	2.91892e-09	3.31993		6.32e-07	6e-06	0.000509501
6,32e-07	0,00001	4,041		6.32e-07	3.81529e-09	3.32005		6.32e-07	1e-05	-0.0135431
6,32e-07	1,6e-05	4,219		6.32e-07	4.98693e-09	3.32021		6.32e-07	1.6e-05	-0.0264397
6,32e-07	2,5e-05	4,452		6.32e-07	6.51836e-09	3.32041		6.32e-07	2.5e-05	0.0362573
6,32e-07	3,5e-05	4,541		6.32e-07	8.52009e-09	3.32067		6.32e-07	3.5e-05	0.0128093
6,32e-07	0,00005	4,609		6.32e-07	1.11365e-08	3.32101		6.32e-07	5e-05	-0.0194917
				6.32e-07	1.45564e-08	3.32146
				6.32e-07	1.90266e-08	3.32205
				6.32e-07	2.48694e-08	3.32281
				6.32e-07	3.25066e-08	3.32381
				6.32e-07	4.24891e-08	3.32512
				6.32e-07	5.5537e-08	3.32682
				6.32e-07	7.25919e-08	3.32904
				6.32e-07	9.48841e-08	3.33193
				6.32e-07	1.24022e-07	3.33569
				6.32e-07	1.62108e-07	3.34059
				6.32e-07	2.1189e-07	3.34695
				6.32e-07	2.76959e-07	3.35519
				6.32e-07	3.62011e-07	3.36583
				6.32e-07	4.7318e-07	3.37954
				6.32e-07	6.18489e-07	3.39713
				6.32e-07	8.08421e-07	3.41955
				6.32e-07	1.05668e-06	3.44794
				6.32e-07	1.38118e-06	3.48355
				6.32e-07	1.80532e-06	3.52771
				6.32e-07	2.35972e-06	3.58169
				6.32e-07	3.08436e-06	3.64652
				6.32e-07	4.03154e-06	3.72275
				6.32e-07	5.26959e-06	3.81015
				6.32e-07	6.88782e-06	3.90747
				6.32e-07	9.003e-06	4.01238
				6.32e-07	1.17677e-05	4.12155
				6.32e-07	1.53815e-05	4.23105
				6.32e-07	2.0105e-05	4.33691
				6.32e-07	2.6279e-05	4.43567
				6.32e-07	3.43491e-05	4.52481
				6.32e-07	4.48973e-05	4.6029
				6.32e-07	5.86848e-05	4.66957
				6.32e-07	7.67063e-05	4.72525
				6.32e-07	0.000100262	4.77092
				6.32e-07	0.000131052	4.80782
				6.32e-07	0.000171296	4.83728
				6.32e-07	0.0002239	4.86058
				6.32e-07	0.000292657	4.87887
				6.32e-07	0.000382529	4.89314
				6.32e-07	0.0005	4.90423

## Sheet: Fig 2A
Actin binding Protein (ABP)	Actin (µM)	cAMP (µmol/min/mg)	Mean (µmol/min/mg)	Std deviation
0	1	140.357	145.46	8.0259		Experiment 1
0	1	136.883				Experiment 2
0	1	152.158
0	1	152.444
0	3	288.8	295.171	6.65752
0	3	290.049
0	3	301.127
0	3	300.709
0	7	409.672	418.549	8.80651
0	7	413.109
0	7	429.007
0	7	422.409
Profilin 10 µM	1	139.633	139.885	9.91429
Profilin 10 µM	1	126.806
Profilin 10 µM	1	150.728
Profilin 10 µM	1	142.372
Profilin 10 µM	3	259.202	262.721	5.40042
Profilin 10 µM	3	257.031
Profilin 10 µM	3	266.931
Profilin 10 µM	3	267.722
Profilin 10 µM	7	376.962	375.179	2.23822
Profilin 10 µM	7	374.049
Profilin 10 µM	7	377.129
Profilin 10 µM	7	372.577
Profilin 25 µM	1	135.472	129.447	8.51993
Profilin 25 µM	1	123.423
Profilin 25 µM	3	251.893	249.685	3.12188
Profilin 25 µM	3	247.478
Profilin 25 µM	7	369.237	367.6	2.31577
Profilin 25 µM	7	365.962
β-thymosin 10 µM	1	145.097	143.216	2.66084
β-thymosin 10 µM	1	141.334
β-thymosin 10 µM	3	283.517	284.802	1.81656
β-thymosin 10 µM	3	286.086
β-thymosin 10 µM	7	397.749	398.708	1.35623
β-thymosin 10 µM	7	399.667
β-thymosin 25 µM	1	28.241	32.3725	4.36567
β-thymosin 25 µM	1	29.074
β-thymosin 25 µM	1	35.186
β-thymosin 25 µM	1	36.989
β-thymosin 25 µM	3	52.159	48.4732	4.72812
β-thymosin 25 µM	3	52.955
β-thymosin 25 µM	3	44.247
β-thymosin 25 µM	3	44.532
β-thymosin 25 µM	7	54.8	51.1935	3.89711
β-thymosin 25 µM	7	54.312
β-thymosin 25 µM	7	48.161
β-thymosin 25 µM	7	47.501
WH2 10 µM	1	125.503	124.47	4.73127
WH2 10 µM	1	129.592
WH2 10 µM	1	124.625
WH2 10 µM	1	118.159
WH2 10 µM	3	226.202	220.682	9.81754
WH2 10 µM	3	230.707
WH2 10 µM	3	217.23
WH2 10 µM	3	208.588
WH2 10 µM	7	309.262	295.594	16.1048
WH2 10 µM	7	309.479
WH2 10 µM	7	284.897
WH2 10 µM	7	278.74
WH2 25 µM	1	97.913	96.2755	2.31577
WH2 25 µM	1	94.638
WH2 25 µM	3	143.45	142.799	0.920653
WH2 25 µM	3	142.148
WH2 25 µM	7	164.491	164.392	0.140714
WH2 25 µM	7	164.292

## Sheet: Fig 2B
	0.06 µM actin	0.06 µM actin + 8 µM profilin	0.06 µM actin + 24 µM Trx-Vn-ExoYwt	0.06 µM actin + 8 µM profilin + 24 µM Trx-Vn-ExoYwt
Sedimentation coefficient (S)	c(s) (AU/S)	c(s) (AU/S)	c(s) (AU/S)	c(s) (AU/S)
2.5152	0.00038	0.0011	0.9309	0
2.5665	0.00144	0.0019	1.5988	0
2.6179	0.00556	0.0034	2.8318	0
2.6692	0.02142	0.006	4.6459	0
2.7205	0.08162	0.011	7.4524	0
2.7719	0.29504	0.0203	12.3424	0
2.8232	1.05318	0.0385	18.1112	0
2.8745	3.43657	0.0737	25.9295	0
2.9258	10.6407	0.1422	35.2445	0
2.9772	31.0379	0.2768	48.166	0
3.0285	81.81	0.5366	61.09	0
3.0798	193.06	1.0568	73.3235	0
3.1312	421.343	2.0275	87.5296	0
3.1825	834.693	3.9358	100.294	0
3.2338	1469.99	7.545	107.506	0
3.2852	2300.87	13.9834	115.432	0
3.3365	3310.93	25.9602	125.109	0
3.3878	4280.22	46.6395	121.784	0
3.4392	4975.21	82.0667	123.559	0
3.4905	5233.71	141.215	121.692	0
3.5418	5066.58	233.327	118.762	0
3.5931	4596.66	370.742	118.345	0
3.6445	3814.77	567.694	115.629	0
3.6958	2958.24	841.053	114.443	0
3.7471	2191.78	1193.17	112.791	0
3.7985	1536.99	1621.52	113.41	0.001
3.8498	1053.92	2100.74	117.217	0.005
3.9011	690.985	2610.69	122.746	0.03
3.9525	449.719	3081.14	130.4	0.146
4.0038	285.637	3503.25	139.258	0.596
4.0551	180.01	3773.33	156.42	1.979
4.1065	116.768	3891.14	174.464	5.771
4.1578	75.7839	3872.97	202.17	13.668
4.2091	47.9398	3722.13	239.518	29.64
4.2604	32.4389	3392.35	276.646	54.564
4.3118	22.204	3051.35	333.557	87.687
4.3631	15.6889	2606.87	412.744	127.826
4.4144	11.4119	2195.72	509.286	165.624
4.4658	8.44319	1784.18	656.141	211.798
4.5171	6.62067	1441.89	832.587	244.608
4.5684	5.24105	1128.5	1067.39	280.072
4.6198	4.36176	875.977	1349.62	304.746
4.6711	3.76302	674.306	1679.9	333.854
4.7224	3.29791	519.408	2114.66	358.705
4.7737	3.03377	399.031	2538.92	386.057
4.8251	2.83685	303.636	3032.69	434.062
4.8764	2.73099	231.468	3336.06	477.438
4.9277	2.72342	177.186	3583.61	541.789
4.9791	2.75941	136.877	3656.39	632.373
5.0304	2.81798	107.576	3422.46	765.515
5.0817	3.00606	85.7498	3109.83	926.833
5.1331	3.17336	68.3638	2653.72	1131.82
5.1844	3.43518	55.5603	2066.44	1418.86
5.2357	3.7755	45.7623	1555.06	1813.27
5.2871	4.13338	38.7358	1068.14	2288.64
5.3384	4.57493	32.6328	658.512	2697.26
5.3897	5.08956	28.6568	375.274	3197.12
5.441	5.76314	24.8712	199.676	3704.65
5.4924	6.409	22.3128	99.7833	4105.22
5.5437	7.16345	20.1802	45.9881	4161.93
5.595	8.06954	18.5398	20.0058	3992.68
5.6464	9.05889	17.2067	8.2143	3529.43
5.6977	10.0408	16.376	3.1487	2738.67
5.749	11.1521	15.4498	1.1563	2031.27
5.8004	12.3972	14.983	0.3896	1346.55
5.8517	13.642	14.5381	0.1317	784.193
5.903	15.0218	14.2733	0.041	407.666
5.9544	16.3099	14.1839	0.013	185.303
6.0057	17.7915	14.0534	0.0038	76.636
6.057	19.1497	14.189	0.0012	28.699
6.1083	20.4742	14.2804	0.0003	9.177
6.1597	22.0457	14.3886	0.0001	2.615
6.211	23.2691	14.5893	0	0.665
6.2623	24.6806	14.9615	0	0.153
6.3137	25.4942	15.2318	0	0.033
6.365	26.4504	15.542	0	0.006
6.4163	27.8499	15.893	0	0.001
6.4677	27.9733	16.2189	0	0
6.519	28.29	16.7213	0	0

## Sheet: Fig 2C
[Trx-Vn-ExoYDM] (µM)	0 µM Profilin		4 µM Profilin		7.9 µM Profilin
	Fluorescence (A. U.)	Std. Dev	Fluorescence (A. U.)	Std. Dev	Fluorescence (A. U.)	Std. Dev
108	1156.2	1.4523	1087	7.0404	1017.8	23.805
54	1207.5	9.4791	1112.3	7.7603	1138.9	2.6041
27	1271.2	11.215	1143.3	12.935	1120.5	18.097		Curve fit
13.5	1217.6	9.772	1209.6	8.8038	1164.3	5.899		0 µM Profilin	1870+(1190.5-1870)*1/2/0.075*((0.075+m0+m1)-((m0+0.075+m1)^ 2-4*0.075*m0)^ 0.5)
6.75	1284.4	2.2894	1163.9	2.8325	1169.4	4.4615		4 µM Profilin	1850+(1099.3-1850)*1/2/0.075*((0.075+m0+m1)-((m0+0.075+m1)^ 2-4*0.075*m0)^ 0.5)
3.375	1264.2	33.347	1139.8	35.886	1197.9	43.5		7.9 µM Profilin	1840+(1094.6-1840)*1/2/0.075*((0.075+m0+m1)-((m0+0.075+m1)^ 2-4*0.075*m0)^ 0.5)
1.6875	1239.3	48.059	1138.7	44.773	1205.6	34.917
0.84375	1390.4	1.0402	1151.3	11.66	1156.7	43.519			m0=P0=	[Trx-Vn-ExoYDM toxin] concentration
0.42187	1576.2	16.114	1452	17.058	1442.9	19.888			m1=	KD
0.21094	1757.6	23.582	1630	18.699	1616.7	4.0489
0.10547	1811.5	10.493	1802.6	9.3604	1797.1	5.9617
0.052734	1878	14.986	1861.5	11.983	1861.6	2.9718
0.026367	1898.2	11.863	1871.5	11.838	1838.2	11.764
0.013184	1852.9	6.6428	1872	9.0346	1841.9	16.21
0.0065918	1864.4	10.169	1892.9	14.24	1856.3	26.454
0.0032959	1871.7	4.224	1853.7	10.029	1843.1	27.445

## Sheet: Fig 2D
Vn-ExoYwt 0 µM						Vn-ExoYwt 5 µM						Vn-ExoYwt 11 µM
Profilin (µM)	Initial rate of filament growth = < slope V+>	Mean < slope V+>	V+ / V0+	Std. Dev.		Profilin (µM)	Initial rate of filament growth = < slope V+>	Mean < slope V+>	V+ / V0+	Std. Dev.		Profilin (µM)	Initial rate of filament growth = < slope V+>	Mean < slope V+>	V+ / V0+	Std. Dev.
0	0.23639	0.237	1	0.00199817		0	0.18226	0.180494	0.761578	0.00603705		0	0.12862	0.125845	0.530992	0.00392444		Experiment 1
0	0.23761					0	0.17145					0	0.12307					Experiment 2
0	0.23463					0	0.17757					0.31	0.12894	0.123257	0.52007	0.00591192
0	0.23937					0	0.18522					0.31	0.12369
0.31	0.22758	0.226467	0.955559	0.0159337		0	0.18597					0.31	0.11714
0.31	0.21263					0.31	0.1613	0.167073	0.704947	0.00701765		0.63	0.1292	0.12855	0.542405	0.00081185
0.31	0.21721					0.31	0.1607					0.63	0.12764					Curve fit
0.31	0.24845					0.31	0.17332					0.63	0.12881					0 µM Vn-ExoYwt	v/v0=1-0.87*0.1/(2-0.1)-(m0+2+m1-((m0+2+m1)^ 2-4*2*m0)^ 0.5)/(2*(2-0.1))*(1-0.87);m0=1;m1=0.6
0.63	0.2216	0.22453	0.947384	0.00781823		0.31	0.17297					0.88	0.11348	0.11757	0.496076	0.0038805			v/v0=1-vmin/vo*Cc/(A0-Cc)-(P0+A0+KD-((P0+A0+KD)^2-4*A0*P0)^0.5)/(2*(A0-Cc))*(1-vmin/vo) (see supplementary information)
0.63	0.2186					0.63	0.182	0.175317	0.739733	0.0102628		0.88	0.1212
0.63	0.23339					0.63	0.18045					0.88	0.11803					5 µM Vn-ExoYwt	v/v0=0.83-0.68*0.1/(2-0.54-0.1)-(m0+2-0.54+m1-((m0+2-0.54+m1)^ 2-4*(2-0.54)*m0)^ 0.5)/(2*(2-0.54-0.1))*(0.83-0.68);m0=1;m1=0.6
0.88	0.20394	0.212223	0.895455	0.0133991		0.63	0.1635					1.19	0.11944	0.118775	0.50116	0.000940452			v/v0=0.83-vmin/vo*Cc/(A0-0.54-Cc)-(P0+A0-0.54+KD-((P0+A0-0.54+KD)^2-4*(A0-0.54)* P0)^0.5)/(2*(A0-0.54-Cc))*(0.83-vmin/vo) (see supplementary information)
0.88	0.20452					0.88	0.18133	0.171222	0.722458	0.00760587		1.19	0.11811
0.88	0.20517					0.88	0.16288					1.5	0.1348	0.12164	0.513249	0.00878233
0.88	0.20439					0.88	0.17					1.5	0.1174					11 µM Vn-ExoYwt	v/v0=0.61-0.48*0.1/(2-0.91-0.1)-(m0+2-0.91+m1-((m0+2-0.91+m1)^ 2-4*(2-0.91)*m0)^ 0.5)/(2*(2-0.91-0.1))*(0.61-0.48);m0=1;m1=0.6
0.88	0.20403					0.88	0.17068					1.5	0.11765						v/v0=0.61-vmin/vo*Cc/(A0-0.91-Cc)-(P0+A0-0.91+KD-((P0+A0-0.91+KD)^2-4*(A0-0.91)*P0)^0.5)/(2*(A0-0.91-Cc))*(0.61- vmin/vo) (see supplementary information)
0.88	0.22975					1.19	0.15769	0.168567	0.711252	0.00950944		1.5	0.11671
0.88	0.23376					1.19	0.1727					1.81	0.13491	0.116109	0.489912	0.0199195
1.19	0.2109	0.215197	0.908003	0.0037228		1.19	0.17531					1.81	0.083026
1.19	0.21723					1.5	0.18261	0.1687	0.711814	0.0120583		1.81	0.11586
1.19	0.21746					1.5	0.16228					1.81	0.12747
1.5	0.2067	0.213452	0.900643	0.00501379		1.5	0.16121					1.81	0.11928
1.5	0.21706					1.81	0.16592	0.158362	0.668194	0.00960615		2.5	0.11483	0.10923	0.460886	0.00507347
1.5	0.21259					1.81	0.14891					2.5	0.10792
1.5	0.21746					1.81	0.16775					2.5	0.10494
1.81	0.21682	0.2177	0.918565	0.00389528		1.81	0.14732					4	0.09657	0.10061	0.424515	0.00290428
1.81	0.21432					1.81	0.16191					4	0.10172
1.81	0.22196					2.5	0.16969	0.161197	0.680155	0.00752323		4	0.10339
2.5	0.18097	0.203608	0.859107	0.0126031		2.5	0.15853					4	0.10076
2.5	0.21591					2.5	0.15537					5.5	0.09064	0.0850997	0.359071	0.00440286
2.5	0.19774					4	0.1582	0.15117	0.637848	0.00606632		5.5	0.086578
2.5	0.21042					4	0.15055					5.5	0.081022
2.5	0.20666					4	0.14349					5.5	0.082159
2.5	0.20995					4	0.15244
4	0.2157	0.19427	0.819705	0.0252653		5.5	0.14884	0.133758	0.564378	0.0118507
4	0.15125					5.5	0.13491
4	0.19935					5.5	0.12013
4	0.19615					5.5	0.13115
4	0.2089
5.5	0.18554	0.19918	0.840422	0.0121469
5.5	0.20317
5.5	0.20883

[truncated: 15 more sheets: Fig 2E, Fig 2F, Fig 3B, Fig 3C, Fig 5A, Fig 5C, Fig 6C, Fig 6D, Fig 7B, Fig 7C, Fig S1, Fig S2-A, Fig S2-B, Fig S13-A-B-GEF, Fig S13-C-D-GEF]
